# Supplementary material for: Wonders of Harbor and Grey Seal Whiskers: Morphology, Natural Frequencies, and 3D Modeling
Source: Adv Sci (Weinh). 2025 Apr 30;12(23):2500724. doi: 10.1002/advs.202500724 (PMC12199420; doi:10.1002/advs.202500724)
Supplement: Supplementary file 3 — Supporting Information [file ADVS-12-2500724-s004.zip]

Archive with 5 entries (5 files):
- Dataset S1.xlsx
- Dataset S2.zip
- Dataset S3.zip
- Dataset S4.zip
- Dataset S5.zip
