# Supplementary material for: Wonders of Harbor and Grey Seal Whiskers: Morphology, Natural Frequencies, and 3D Modeling
Source: Adv Sci (Weinh). 2025 Apr 30;12(23):2500724. doi: 10.1002/advs.202500724 (PMC12199420; doi:10.1002/advs.202500724)
Supplement: Supplementary file 3 — Supporting Information [file ADVS-12-2500724-s004.zip › Dataset S1.xlsx]

## Sheet: Length
Harbor seal whiskers		ML	LL	KL	JL	IL	HL	GL	FL	EL	DL	CL	BL	AL		AR	BR	CR	DR	ER	FR	GR	HR	IR	JR	KR	LR	MR
	7															20.746
	6												19.4279	14.1883		17.2987	19.7942	25.4874	28.1759
	5											30.7505	23.4352	19.3495		14.0363	19.3866	24.8381	28.2051	33.933	48.1988
	4							46.9909	38.4073	30.8917	23.0808	20.8761		17.2472		14.3978	19.3606	24.7424	28.5249	32.5664	42.1153	58.2152	65.7406
	3						67.2541	59.2872	47.4553	37.3487	29.1078	22.9577	19.3463	15.4066		10.6308	18.284	13.6838	31.079	35.0187	47.1203	61.7789	68.5759	93.8299
	2			87.7368	90.5751	76.9386	74.5147	62.5817	52.354	41.0045	31.4614	23.3282	17.6168	7.5914			22.1857	31.9768	38.0269	54.0122	62.0566	74.8609
	1	79.688	92.4923	62.0383	77.0766	58.1319	50.0234	41.7336	28.1463	36.511	30.6347	24.5627	20.4461	17.3987		19.4932	29.2986	38.5658		60.7505	71.9326	93.6869	106.169
															Unit: mm
Grey seal whiskers		ML	LL	KL	JL	IL	HL	GL	FL	EL	DL	CL	BL	AL		AR	BR	CR	DR	ER	FR	GR	HR	IR	JR	KR	LR	MR
	8															12.8608
	7															11.6845
	6											17.2138	14.967	9.3095		13.156		16.2962
	5								19.1576	21.1304	13.6338		10.3688	12.4423		15.4988	15.7561		21.4679	22.7004
	4								29.5202	26.289	19.7239	24.7292	24.6005	17.0776		14.8905	18.2613	16.9875			29.7495
	3						83.1583		36.333	30.2702	32.091	26.6528	16.8099	19.2219		13.5096	15.7712	17.0485	20.8947		31.9471
	2							60.4551			18.5649	19.0504	25.5519	24.0517		22.0317		33.8418	18.5457	21.1668	38.9293
	1										73.7949	47.6047	15.6036	21.3062		17.3671	25.0693	32.4803	41.9742	36.4867
		This sheet presents the length value of the seal whisker.

## Sheet: Thickness
Harbor seal whiskers		ML	LL	KL	JL	IL	HL	GL	FL	EL	DL	CL	BL	AL		AR	BR	CR	DR	ER	FR	GR	HR	IR	JR	KR	LR	MR
	7															0.156667
	6												0.12	0.0966667		0.13	0.176667	0.2	0.176667
	5											0.233333	0.143333	0.123333		0.136667	0.133333	0.153333	0.193333	0.263333	0.24
	4							0.263333	0.25	0.22	0.163333	0.126667		0.1		0.153333	0.183333	0.2	0.223333	0.276667	0.266667	0.32	0.326667
	3						0.36	0.326667	0.28	0.26	0.24	0.15	0.103333	0.0866667		0.14	0.153333	0.236667	0.246667	0.27	0.276667	0.31	0.366667	0.42
	2			0.393333	0.423333	0.366667	0.28	0.293333	0.233333	0.233333	0.18	0.17	0.106667	0.12			0.143333	0.183333	0.216667	0.263333	0.276667	0.313333
	1	0.41	0.413333	0.303333	0.383333	0.24	0.29	0.223333	0.223333	0.196667	0.21	0.136667	0.153333	0.0833333		0.136667	0.153333	0.183333		0.226667	0.36	0.31	0.373333
															Unit: mm
Grey seal whiskers		ML	LL	KL	JL	IL	HL	GL	FL	EL	DL	CL	BL	AL		AR	BR	CR	DR	ER	FR	GR	HR	IR	JR	KR	LR	MR
	8															0.213333
	7															0.213333
	6											0.333333	0.253333	0.183333		0.146667		0.263333
	5								0.18	0.323333	0.353333		0.273333	0.2		0.21	0.21		0.39	0.18
	4								0.29	0.406667	0.36	0.273333	0.246667	0.24		0.223333	0.25	0.346667			0.326667
	3						0.633333		0.36	0.45	0.413333	0.303333	0.31	0.243333		0.13	0.13	0.34	0.403333		0.373333
	2							0.606667			0.25	0.216667	0.39	0.263333		0.22		0.32	0.233333	0.226667	0.353333
	1										0.44	0.426667	0.193333	0.233333		0.213333	0.243333	0.28	0.376667	0.32
		This sheet presents the thickness value of the seal whisker.

## Sheet: Curvature
Harbor seal whiskers		ML	LL	KL	JL	IL	HL	GL	FL	EL	DL	CL	BL	AL		AR	BR	CR	DR	ER	FR	GR	HR	IR	JR	KR	LR	MR
	7															0.056544
	6												0.069409	0.119873		0.11318	0.052797	0.040652	0.02878
	5											0.026384	0.034081	0.055775		0.150532	0.058548	0.030139	0.028753	0.020377	0.019611
	4							0.025776	0.028005	0.033355	0.064535	0.067574		0.094936		0.053778	0.072227	0.060981	0.043119	0.026403	0.031941	0.025969	0.015908
	3						0.013721	0.031062	0.029059	0.033254	0.037873	0.049858	0.081148	0.120303		0.092838	0.06297	0.012129	0.024542	0.016641	0.026313	0.025133	0.017473	0.018466
	2			0.014754	0.021663	0.040862	0.026725	0.028591	0.040515	0.039859	0.040351	0.051506	0.076842	0.010736			0.058815	0.038223	0.018757	1.4999e-05	0.02947	0.026055
	1	0.007855	0.030452	0.035908	0.025914	0.028855	0.029974	0.033513	0.05549	0.031899	0.043455	0.086863	0.104962	0.169821		0.096248	0.038386	0.024778		0.024701	0.0197898	0.029316	0.028493
															Unit: 1/mm
Grey seal whiskers		ML	LL	KL	JL	IL	HL	GL	FL	EL	DL	CL	BL	AL		AR	BR	CR	DR	ER	FR	GR	HR	IR	JR	KR	LR	MR
	8															0.044665
	7															0.054902
	6											0.042942	0.065919	0.083085		0.076164		0.052203
	5								0.037678	0.027458	0.027339		0.041401	0.085891		0.078839	0.05121		0.021438	0.046177
	4								0.046872	0.022149	0.035145	0.025135	0.049461	0.084575		0.072525	0.02596	0.023784			0.04361
	3						0.02962		0.038279	0.022859	0.038145	0.015138	0.024383	0.040566		0.108972	0.048153	0.022296	0.02171		0.040757
	2							0.023361			0.059732	0.054469	0.018875	0.081744		0.045412		0.022537	0.047562	0.043336	0.039136
	1										0.028849	0.028577	0.044913	0.034024		0.058205	0.02317	0.023815	0.017573	0.039514
		This sheet presents the curvature value of the seal whisker.

## Sheet: Natural frequency
Harbor seal whiskers		ML	LL	KL	JL	IL	HL	GL	FL	EL	DL	CL	BL	AL		AR	BR	CR	DR	ER	FR	GR	HR	IR	JR	KR	LR	MR
	7															496.95
	6												469.617			557.617	482.717	461.55	275.2
	5											262.867	365.45	580.483			529.633	399.467	330.917	206.8	134.433
	4							146.55	213.383	317.433	375.567	562.775					538.95	424.017	306.683	231.867	154.65	101.317	63.7667
	3						62.05	98.7	146	225.833	327.567	401.15	572.833						451.2	227.217	137.45	86.3167	61.7	37.5333
	2			61.9167	42.3167	60.9	61.9167	91.6	146	169.033	267.283	337.217					358.55	319.783	174.633	117.667	88.55	60.3333
	1	35.45	41.3167	82.75	52.8333	82.2167	146	157.3	265.633	206.917	301.5	344.35	530.483			423.517	347.017	157.667		81.95	41.2	40.9	31.4333
															Unit: Hz
Grey seal whiskers		ML	LL	KL	JL	IL	HL	GL	FL	EL	DL	CL	BL	AL		AR	BR	CR	DR	ER	FR	GR	HR	IR	JR	KR	LR	MR
	8
	7
	6											547.833	694.633					726.05
	5								350.467	367.167	914.033					611.867	931.867		497.85	270.5
	4								151.767	251.867	469.167	298.967	365.133	577.4			407.133	721.217			178.167
	3						34.25		87.35	207.4	153.233	223.767	589.833	370.3		679.3	505.517	584.983	441.55		144.133
	2							30.45			443.633	425.633	255.867	227.6		244.6		146.167	309.083	299.183	88.2667
	1										59.65	89.9667	731.467	241.167		538.1	221.867	142.533	81.3667	92.5333
		This sheet presents the natural frequency value of the seal whisker.

## Sheet: RMSE
Harbor seal whiskers		ML	LL	KL	JL	IL	HL	GL	FL	EL	DL	CL	BL	AL		AR	BR	CR	DR	ER	FR	GR	HR	IR	JR	KR	LR	MR
	7															0.3933
	6												0.2978	0.46		0.3978	0.3068	0.2884	0.4421
	5											0.6683	0.4063	0.2996		0.3821	0.3301	0.6636	0.4542	0.3652	0.6938
	4							0.5807	0.6129	0.3365	0.7466	0.2978		0.3007		0.2957	0.3708	0.4778	0.4544	0.6191	0.5834	0.9322	1.0862
	3						1.5202	0.8336	0.3502	0.3419	0.3956	0.2446	0.3322	0.4601		0.2914	0.3301	0.3384	0.562	0.7572	0.4031	1.2044	1.0733	1.308
	2			1.1599	2.2683	1.6886	1.232	0.9653	1.6173	0.5003	0.7412	0.4428	0.299	0.1751			0.5234	0.4684	0.5871	3.6879	0.7819	0.7234
	1	0.7987	1.1203	2.2912	1.2411	0.5548	1.5958	0.4417	0.3089	0.4777	0.532	0.2962	0.7342	0.5061		0.3733	0.3099	0.8496		2.833	1.3277	0.8411	2.992
															Unit: mm
Grey seal whiskers		ML	LL	KL	JL	IL	HL	GL	FL	EL	DL	CL	BL	AL		AR	BR	CR	DR	ER	FR	GR	HR	IR	JR	KR	LR	MR
	8															0.291
	7															0.2046
	6											0.3849	0.5027	0.2862		0.3401		0.3916
	5								0.6244	0.5415	0.2997		0.3825	0.3117		0.3678	0.4267		0.3866	0.361
	4								0.865	0.1798	0.4202	0.475	0.4559	0.2433		0.2984	0.3595	0.3803			0.6252
	3						3.6143		0.3692	0.4482	0.7723	0.4889	0.4626	0.3588		0.4763	0.3742	0.3251	0.5934		0.733
	2							1.2543			0.47	0.6557	0.3833	0.476		0.345		0.6349	0.281	0.4707	0.498
	1										1.7274	0.6273	0.6474	0.4817		0.3452	0.53	0.4422	0.618	0.2266
		This sheet presents the RMSE value between the point sets of the seal whisker and the transformed Euler spiral.

## Sheet: Average of t_start and t_end
Harbor seal whiskers		ML	LL	KL	JL	IL	HL	GL	FL	EL	DL	CL	BL	AL		AR	BR	CR	DR	ER	FR	GR	HR	IR	JR	KR	LR	MR
	7															0.518
	6												0.4998	0.3732		0.5907	0.2934	0.3236	0.3781
	5											0.4472	0.2887	0.9639		0.4762	0.2872	0.3224	0.2882	0.2767	0.6675
	4							0.4823	0.3407	0.3888	0.3515	0.3686		0.3919		0.1893	0.3431	0.3256	0.296	0.3205	0.3567	0.4916	0.4276
	3						0.3978	0.5367	0.422	0.3642	0.3218	0.3003	0.3904	0.4403		0.3855	0.3395	0.0511	0.2564	0.2727	0.4019	0.4658	0.3886	0.4277
	2			0.3816	0.4702	0.5558	0.4604	0.4341	0.4189	0.3692	0.3899	0.3276	0.4318	0.0243			0.4062	0.3136	0.7914	0.0087	0.4232	0.517
	1	0.2265	0.5809	0.4293	0.449	0.5743	0.2932	0.5665	0.468	0.6155	0.4936	0.557	0.4538	0.6707		0.5098	0.3161	0.3918		0.4378	0.3778	0.5104	0.4562
															Unit: mm
Grey seal whiskers		ML	LL	KL	JL	IL	HL	GL	FL	EL	DL	CL	BL	AL		AR	BR	CR	DR	ER	FR	GR	HR	IR	JR	KR	LR	MR
	8															0.4565
	7															0.2248
	6											0.2784	0.7079	0.3411		0.3484		0.7057
	5								0.6396	0.3925	0.188		0.247	0.4176		0.3657	0.2411		0.2557	0.4573
	4								0.481	0.248	0.2769	0.5123	0.3266	0.4265		0.4723	0.5835	0.1469			0.5439
	3						0.434		0.4917	0.2324	0.3823	0.5498	0.195	0.6566		0.4961	0.3162	0.2414	0.3247		0.5211
	2							0.3211			0.4523	0.449	0.2644	0.3848		0.5303		0.3741	0.691	0.4218	0.5646
	1										0.465	0.3888	0.6775	0.3047		0.7752	0.5613	0.2608	0.2061	0.4767
		This sheet presents the average of t_start and t_end values.

## Sheet: t_end - t_start 
Harbor seal whiskers		ML	LL	KL	JL	IL	HL	GL	FL	EL	DL	CL	BL	AL		AR	BR	CR	DR	ER	FR	GR	HR	IR	JR	KR	LR	MR
	7															0.6593
	6												0.7955	1.2783		0.9067	1.0337	0.9422	0.6426
	5											0.5617	0.8184	0.3254		1.2581	1.192	0.653	0.8483	0.7646	0.4318
	4							0.7877	0.951	0.7967	1.2438	1.1392		1.1917		1.1612	1.1581	1.3395	1.3336	0.8587	1.134	0.9866	0.7894
	3						0.753	1.0414	1.0221	1.0715	1.0477	1.167	1.236	1.128		0.715	1.0472	0.9147	0.9083	0.6342	0.9426	1.089	0.945	1.2523
	2			1.1201	1.3753	1.7838	1.4001	1.2789	1.6048	1.3781	0.9765	1.1413	0.8879	0.9322			0.8635	1.1931	0.2702	0.0266	1.3616	1.157
	1	0.8799	1.5492	1.5995	1.4236	0.9227	1.6999	0.7231	1.0068	0.5729	0.761	1.1015	1.4107	1.2288		1.0755	1.0471	0.7451		1.098	1.2535	1.71	2.1535
															Unit: mm
Grey seal whiskers		ML	LL	KL	JL	IL	HL	GL	FL	EL	DL	CL	BL	AL		AR	BR	CR	DR	ER	FR	GR	HR	IR	JR	KR	LR	MR
	8															0.3383
	7															0.7975
	6											0.7141	0.3668	0.5932		0.7683		0.3189
	5								0.3237	0.4132	0.5527		0.4456	0.6881		0.9093	0.9412		0.5089	0.6656
	4								0.8537	0.7178	0.761	0.3467	1.0786	0.9834		0.6343	0.2225	0.7417			0.687
	3						1.8456		0.8814	0.8624	0.9759	0.2126	0.577	0.3513		0.8137	0.6428	0.439	0.3659		0.757
	2							1.4496			0.7062	0.682	0.525	1.5414		0.5487		0.6161	0.3664	0.6351	0.8224
	1										1.5408	1.0143	0.2854	0.737		0.3544	0.2903	0.87	1.1	0.9333
		This sheet presents the difference between the t_start and t_end values.
