# Supplementary material for: Wonders of Harbor and Grey Seal Whiskers: Morphology, Natural Frequencies, and 3D Modeling
Source: Adv Sci (Weinh). 2025 Apr 30;12(23):2500724. doi: 10.1002/advs.202500724 (PMC12199420; doi:10.1002/advs.202500724)
Supplement: Supplementary file 4 — Supporting Information [file ADVS-12-2500724-s002.zip]

Archive with 4 entries (4 files):
- Code_S1.zip
- Code_S2.zip
- Code_S3.zip
- Code_S4.zip
